# Supplementary material for: Design of Superhydrophobic CoFe2O4 Solar Seawater Desalination Device and Its Application in Organic Solvent Removal
Source: Nanomaterials (Basel). 2022 May 2;12(9):1531. doi: 10.3390/nano12091531 (PMC9104273; doi:10.3390/nano12091531)
Supplement: Supplementary file 1 [file nanomaterials-12-01531-s001.zip]

Archive with 1 entries (1 files):
- nanomaterials-1679281-supplementary.pdf
